# Supplementary material for: The Role of Endoscopy in the Palliation of Pancreatico-Biliary Cancers: Biliary Drainage, Management of Gastrointestinal Obstruction, and Role in Relief of Oncologic Pain
Source: Cancers (Basel). 2023 Nov 10;15(22):5367. doi: 10.3390/cancers15225367 (PMC10670525; doi:10.3390/cancers15225367)
Supplement: Supplementary file 1 [file cancers-15-05367-s001.zip]

Archive with 1 entries (1 files):
- cancers-2635184-SI.pdf
